# Supplementary material for: Improvement of Premium Oil Soybean Variety Heinong 551 with Integrating Conventional Hybridization and Gamma Radiation
Source: Life (Basel). 2025 Oct 16;15(10):1616. doi: 10.3390/life15101616 (PMC12565423; doi:10.3390/life15101616)
Supplement: Supplementary file 1 [file life-15-01616-s001.zip]

Archive with 1 entries (1 files):
- life-3905900-supplementary.pdf
